# Supplementary material for: Edible solid lipid nanoparticles (SLN) as carrier system for antioxidants of different lipophilicity
Source: PLoS One. 2017 Feb 13;12(2):e0171662. doi: 10.1371/journal.pone.0171662 (PMC5305235; doi:10.1371/journal.pone.0171662)
Supplement: S1 Dataset — (XLSX) [file pone.0171662.s001.xlsx]

## Sheet: Encapsulation
		FA Start								FA 15 weeks
Sample no.	Nominal FA content, mg/g	FA content by extraction, mg/g	Encapsulated amount of FA, mg/g	Mean, Encapsulated amount of FA, mg/g	Std. deviation, Encapsulated amount of FA, mg/g	Encapsulation rate of FA, %	Mean, Encapsulation rate of FA, %	Std. deviation, Encapsulation rate of FA, %		FA content by extraction, mg/g	Encapsulated amount of FA, mg/g	Mean, Encapsulated amount of FA, mg/g	Std. deviation, Encapsulated amount of FA, mg/g	Encapsulation rate of FA, %	Mean, Encapsulation rate of FA, %	Std. deviation, Encapsulation rate of FA, %
FA 1	0.547559	0.48433	0.344218	0.371247	0.0492999	71.071	76.3871	8.81324		0.427267	0.217499	0.241844	0.0311291	50.9048	53.9933	5.82931
FA 2	0.555998	0.477245	0.341374			71.5301				0.458943	0.231115			50.358
FA 3	0.561489	0.494626	0.42815			86.5603				0.456082	0.276919			60.717
FA 4	1.18236	1.07537	0.862573	0.783648	0.0959978	80.2116	76.8989	5.91399		1.01345	0.549905	0.512779	0.0333516	54.2605	53.7479	1.31524
FA 5	1.19411	1.00927	0.811593			80.4141				0.928838	0.485351			52.2536
FA 6	1.09914	0.965847	0.676779			70.071				0.919211	0.503082			54.7297
FA 7	1.6779	1.52262	0.989564	1.06065	0.0639261	64.991	71.8687	6.16607		1.4181	0.70589	0.690807	0.0191103	49.777	48.9291	0.745084
FA 8	1.65255	1.44783	1.11342			76.9022				1.38349	0.669316			48.3789
FA 9	1.67221	1.46374	1.07897			73.713				1.43367	0.697215			48.6314
FA 10	2.20317	1.92854	1.4448	1.23073	0.185403	74.9169	64.046	9.51757		1.84267	0.986064	0.894916	0.0821344	53.5127	48.7197	4.16029
FA 11	2.24046	1.96745	1.12565			57.2136				1.87122	0.872038			46.6027
FA 12	2.13598	1.86932	1.12173			60.0075				1.79536	0.826646			46.0436
FA 13	2.7728	2.37693	1.09836	1.36245	0.348297	46.209	56.0259	14.3516		2.3247	0.97267	0.999365	0.146929	41.8407	43.1976	5.03031
FA 14	2.80496	2.49497	1.23181			49.3719				2.37416	1.15781			48.7671
FA 15	2.81694	2.4238	1.75718			72.4967				2.22551	0.867613			38.9849
		Toc Start									Toc 15 weeks
Sample no.	Nominal Toc content, mg/g	Toc content by extraction, mg/g	Encapsulated amount of Toc, mg/g	Mean, Encapsulated amount of Toc, mg/g	Std. deviation, Encapsulated amount of Toc, mg/g	Encapsulation rate of Toc, %	Mean, Encapsulation rate of Toc, %	Std. deviation, Encapsulation rate of Toc, %		Toc content by extraction, mg/g	Encapsulated amount of Toc, mg/g	Mean, Encapsulated amount of Toc, mg/g	Std. deviation, Encapsulated amount of Toc, mg/g	Encapsulation rate of Toc, %	Mean, Encapsulation rate of Toc, %	Std. deviation, Encapsulation rate of Toc, %
Toc 1	0.527583	0.479221	0.478321	0.414691	0.0594283	99.8122	99.7805	0.0306295		0.429415	0.429415	0.429437	0.0147743	100	100	0
Toc 2	0.55603	0.406029	0.405129			99.7783				0.444222	0.444222			100
Toc 3	0.541341	0.361524	0.360624			99.7511				0.414673	0.414673			100
Toc 4	1.07355	0.763502	0.762602	0.891339	0.113684	99.8821	99.898	0.0138824		0.762473	0.762473	0.759123	0.0260317	100	100	0
Toc 5	1.12149	0.978837	0.977937			99.9081				0.783317	0.783317			100
Toc 6	1.10849	0.934378	0.933478			99.9037				0.731578	0.731578			100
Toc 7	1.67047	1.3147	1.3138	1.3151	0.012794	99.9315	99.9316	0.000663967		1.09149	1.09149	1.0946	0.0314467	100	100	0
Toc 8	1.67546	1.3039	1.303			99.931				1.06483	1.06483			100
Toc 9	1.67697	1.32939	1.32849			99.9323				1.12749	1.12749			100
Toc 10	2.21886	1.68966	1.68876	1.65423	0.0611927	99.9467	99.9456	0.00205611		1.41662	1.41662	1.40672	0.0138762	100	100	0
Toc 11	2.21884	1.69125	1.69035			99.9468				1.41267	1.41267			100
Toc 12	2.22193	1.58448	1.58358			99.9432				1.39086	1.39086			100
Toc 13	2.81388	2.11672	2.11582	2.12074	0.0206522	99.9575	99.9576	0.000411606		1.83406	1.83406	1.79512	0.0797366	100	100	0
Toc 14	2.8024	2.1039	2.103			99.9572				1.84791	1.84791			100
Toc 15	2.81053	2.14431	2.14341			99.958				1.7034	1.7034			100
