# Supplementary material for: Edible solid lipid nanoparticles (SLN) as carrier system for antioxidants of different lipophilicity
Source: PLoS One. 2017 Feb 13;12(2):e0171662. doi: 10.1371/journal.pone.0171662 (PMC5305235; doi:10.1371/journal.pone.0171662)
Supplement: S2 Dataset — (XLSX) [file pone.0171662.s002.xlsx]

## Sheet: Tabelle1
FA
			Relative Area Peak 1		Relative Area Peak 2		Relative Area Peak 3
	nominal FA content, mg/g	Time	Mean	Std. deviation	Mean	Std. deviation	Mean	Std. deviation
	0 (Control)	Start	0.444909	0.0682155	0.555072	0.068217	n.d.	--
	0.5	Start	0.384173	0.0625162	0.615854	0.0625634	n.d.	--
	1	Start	0.423899	0.0863383	0.576105	0.0863332	n.d.	--
	1.5	Start	0.406027	0.0605802	0.594012	0.0606337	n.d.	--
	2	Start	0.457526	0.0293218	0.542474	0.0293218	n.d.	--
	2.5	Start	0.482063	0.134913	0.517939	0.134823	n.d.	--
	0 (Control)	6 weeks	0.393273	0.0724772	0.307175	0.060405	0.299551	0.0192499
	0.5	6 weeks	0.409287	0.0609688	0.40331	0.0639236	0.234188	0.011473
	1	6 weeks	0.431977	0.118109	0.326857	0.0815492	0.241166	0.0728438
	1.5	6 weeks	0.365461	0.0695674	0.403888	0.0195938	0.230727	0.050081
	2	6 weeks	0.398169	0.0160056	0.38038	0.014453	0.221449	0.00871641
	2.5	6 weeks	0.42767	0.152224	0.33461	0.0802218	0.237717	0.0724705
	0 (Control)	15 weeks	0.401322	0.0814552	0.292408	0.0614253	0.30627	0.0438586
	0.5	15 weeks	0.378398	0.0325513	0.378212	0.0235665	0.24339	0.013567
	1	15 weeks	0.335125	0.0147139	0.403276	0.011282	0.261619	0.0120762
	1.5	15 weeks	0.351731	0.04537	0.403522	0.0255509	0.244686	0.022681
	2	15 weeks	0.365581	0.0151249	0.399301	0.00793759	0.235118	0.0114643
	2.5	15 weeks	0.485177	0.280976	0.416251	0.011804	0.237208	0.0663511
Toc
			Relative Area Peak 1		Relative Area Peak 2		Relative Area Peak 3
	nominal Toc content, mg/g	Time	Mean	Std. deviation	Mean	Std. deviation	Mean	Std. deviation
	0 (Control)	Start	0.444909	0.0682155	0.555072	0.068217	n.d.	--
	0.5	Start	0.348487	0.090247	0.651513	0.090247	n.d.	--
	1	Start	0.334559	0.0483507	0.6654	0.0483074	n.d.	--
	1.5	Start	0.353935	0.0360932	0.645986	0.0360395	n.d.	--
	2	Start	0.369529	0.0197406	0.630503	0.0197073	n.d.	--
	2.5	Start	0.299898	0.00899605	0.700009	0.00886435	n.d.	--
	0 (Control)	6 weeks	0.393273	0.0724772	0.307175	0.060405	0.299551	0.0192499
	0.5	6 weeks	0.287358	0.0785377	0.576806	0.132275	n.d.	--
	1	6 weeks	0.325322	0.0234293	0.674653	0.023457	n.d.	--
	1.5	6 weeks	0.31226	0.0112216	0.410963	0.121585	0.306363	0.0371098
	2	6 weeks	0.338542	0.0081647	0.335279	0.0210715	0.326123	0.0206412
	2.5	6 weeks	0.157335	0.072504	0.514285	0.320355	0.608337	0.359398
	0 (Control)	15 weeks	0.401322	0.0814552	0.292408	0.0614253	0.30627	0.0438586
	0.5	15 weeks	0.324253	0.0844629	0.521853	0.203193	0.256486	0.0254827
	1	15 weeks	0.328629	0.0313802	0.401166	0.0118429	0.270234	0.0315943
	1.5	15 weeks	0.331693	0.0136007	0.320341	0.0248721	0.347964	0.0229203
	2	15 weeks	0.34009	0.0245321	0.348374	0.0119879	0.305664	0.0241576
	2.5	15 weeks	0.176735	0.0638238	0.584806	0.315151	0.476955	0.280163
