# Supplementary material for: Edible solid lipid nanoparticles (SLN) as carrier system for antioxidants of different lipophilicity
Source: PLoS One. 2017 Feb 13;12(2):e0171662. doi: 10.1371/journal.pone.0171662 (PMC5305235; doi:10.1371/journal.pone.0171662)
Supplement: S3 Dataset — FA and Toc concentrations resulted from 40-fold dilution in the reaction caps. (XLSX) [file pone.0171662.s003.xlsx]

## Sheet: Radical scavenging activity
	FA								Toc
		Remaining Fremy's concentration, mmol/l		Reduced Fremy's concentration relative to initial concentration, %						Remaining Fremy's concentration, mmol/l		Reduced Fremy's concentration relative to initial concentration, %
Time	FA concentration, mmol/l	Mean	Std. deviation	Mean	Std. deviation			Time	Toc concentration, mmol/l	Mean	Std. deviation	Mean	Std. deviation
Start	0.0618	0.3683	0.045	45.7945	12.3335			Start	0.0495	0.1093	0.0091869	13.5026	4.4921
Start	0.1272	0.6176	0.0978	66.6529	5.7535			Start	0.1028	0.1965	0.078	19.2773	2.8047
Start	0.1867	0.718	0.00060419	82.6745	0.0696			Start	0.1527	0.2661	0.0602	28.645	2.475
Start	0.2463	0.8684	0	100	0			Start	0.1961	0.2801	0.0746	36.7453	9.0904
Start	0.3151	0.8684	0	100	0			Start	0.2474	0.3891	0.1118	50.2725	9.9493
6 weeks	0.0618	0.4272	0.0106	43.8636	4.4397			6 weeks	0.051	0.3506	0.0141	33.9038	1.3632
6 weeks	0.1272	0.7222	0.0107	68.669	3.0876			6 weeks	0.0962	0.4375	0.0114	42.3035	1.106
6 weeks	0.1867	0.8857	0.011	82.5685	1.0252			6 weeks	0.1409	0.5148	0.0036252	49.7737	0.3505
6 weeks	0.2463	0.965	0.0927	98.4814	2.6302			6 weeks	0.1785	0.522	0.1091	52.2548	7.4692
6 weeks	0.3151	1.0727	0	100	0			6 weeks	0.2275	0.6493	0.0026685	62.783	0.258
15 weeks	0.0563	0.3749	0.0244	48.7803	5.5452			15 weeks	0.0499	0.2609	0.0916	34.7363	11.7129
15 weeks	0.1208	0.5358	0.022	75.8873	6.8699			15 weeks	0.0883	0.3669	0.0119	49.0101	0.4934
15 weeks	0.1828	0.678	0.069	91.1217	7.6897			15 weeks	0.1272	0.3777	0.1053	51.1943	14.2684
15 weeks	0.2362	0.7978	0.0766	100	0			15 weeks	0.163	0.4629	0.099	61.2453	11.3143
15 weeks	0.2978	0.6953	0.0477	100	0			15 weeks	0.2087	0.5102	0	68.1118	1.4659
